# Supplementary material for: Assessing Smoking Habits, Attitudes, Knowledge, and Needs among University Students at the University of Milan, Italy
Source: Int J Environ Res Public Health. 2022 Sep 30;19(19):12527. doi: 10.3390/ijerph191912527 (PMC9566438; doi:10.3390/ijerph191912527)
Supplement: Supplementary file 1 [file ijerph-19-12527-s001.zip]

Archive with 1 entries (1 files):
- ijerph-1933925-supplementary.pdf
